# Supplementary material for: Carbon Quantum Dots Based Chemosensor Array for Monitoring Multiple Metal Ions
Source: Molecules. 2022 Jun 15;27(12):3843. doi: 10.3390/molecules27123843 (PMC9227453; doi:10.3390/molecules27123843)
Supplement: Supplementary file 1 [file molecules-27-03843-s001.zip]

Archive with 1 entries (1 files):
- molecules-1742915-supplementary.pdf
